# Supplementary material for: Possible association between androgenic alopecia and risk of prostate cancer and testicular germ cell tumor: a systematic review and meta-analysis
Source: BMC Cancer. 2018 Mar 12;18:279. doi: 10.1186/s12885-018-4194-z (PMC5848631; doi:10.1186/s12885-018-4194-z)
Supplement: Supplementary file 4 — Excel S1. Extracted raw data in the meta-analysis. (XLSX 16 kb) [file 12885_2018_4194_MOESM4_ESM.xlsx]

## Sheet: cohort studies
Raw data of association between AGA and incidence of cancer for cohort studies
study	year	cancer	case	cohort	hr	ll	ul	baldness assessment type
Sarre	2016	PC	757	11795	0.9	0.78	1.03	trained observers
Zhou-1	2015	PC	2306	32583	1	0.93	1.08	self-reported
Zhou-2	2014	PC	1138	39070	1.02	0.91	1.15	self-reported
Muller	2012	PC	476	9448	1.03	0.83	1.28	self-reported
reference age=45
Zhou-1	2015	PC	2306	32583	1.04	0.96	1.11
Zhou-2	2014	PC	1138	39070	1.02	0.91	1.15
frontal vs. no
Zhou-1	2015	PC	1699	32583	1.02	0.92	1.13
Zhou-2	2014	PC	801	39070	1	0.86	1.16
Frontal with any vertex baldness vs. no
Zhou-1	2015	PC	1710	32583	1.05	0.94	1.16
Zhou-2	2014	PC	859	39070	1.04	0.91	1.2
Aggressive		frontal baldness vs. no
Zhou-1	2015	PC		32583	1.02	0.89	1.17
Zhou-2	2014	PC		39070	1	0.81	1.23
Aggressive		Frontal plus any vertex baldness vs. no
Zhou-1	2015	PC		32583	1.06	0.92	1.21
Zhou-2	2014	PC		39070	1	0.82	1.23
Nonaggressive		frontal baldness vs. no
Zhou-1	2015	PC		32583	1.06	0.92	1.21
Zhou-2	2014	PC		39070	1.11	0.92	1.35
Nonaggressive		Frontal plus any vertex baldness vs. no
Zhou-1	2015	PC		32583	1.04	0.9	1.21
Zhou-2	2014	PC		39070	0.95	0.77	1.16

## Sheet: case-control studies
Raw data of association between AGA and incidence of cancer for case-control studies
study	year	cancer	case	control	or	ll	ul	baldness assessment type
Moirano	2016	TGCT	253	455	0.67	0.46	0.98	self-reported
Zeigler-Johnson	2013	PC	219	318	1.69	1.05	2.74	self-reported
Thomas	2013	PC	167	312	1.88	1.12	3.16	self-reported
Yassa	2011	PC	388	281	0.96	0.72	1.28	self-reported
Trabert	2011	TGCT	187	148	0.6	0.4	1	self-reported
Wright	2010	PC	999	942	0.81	0.68	0.97	self-reported
Cremers	2010	PC	938	2160	1.11	0.9	1.35	self-reported
Faydaci	2008	PC	44	108	0.94	0.31	3.22	NA
Giles	2002	PC	1446	1390	1.17	0.98	1.39	trained observers
Farzana	2002	TGCT	159	136	0.51	0.31	0.85	self-reported
Demark-Wahnefried-1	2000	PC	134	145	1.21	0.64	2.25	self-reported
Hawk	2000	PC	214	4207	1.5	1.12	2	self-reported
Hsieh	1999	PC	320	246	0.91	0.56	1.48	self-reported
Petridou	1997	TGCT	97	198	0.8	0.6	1	trained observers
Demark-Wahnefried	1997	PC	129	139	0.88	0.53	1.47	trained observers
PC
frontal vs. no	case	control	or	ll	ul
Demark-Wahnefried	67	73	0.63	0.23	1.62
Hsieh	251	161	0.94	0.56	1.55
Demark-Wahnefried-1	134	145	0.88	0.4	1.94
Giles	775	797	0.98	0.79	1.23
Faydaci	14	38	0.78	0.19	3.34
Cremers	453	984	1.08	0.86	1.37
Wright	648	627	0.74	0.59	0.93
Yassa	290	205	1.01	0.67	1.51
Thomas	138	250	1.57	1.04	2.37
Zeigler-Johnson	291	205	1.69	1.05	2.74
Frontal with vertex vs. no
Giles	698	705	1.14	0.9	1.45
Cremers	416	992	1.05	0.82	1.34
Wright	742	652	0.91	0.73	1.14
Yassa	232	167	0.91	0.63	1.31
Vertex with/without Frontal vs. no
Demark-Wahnefried	119	123	0.94	0.55	1.61
Hsieh	157	122	0.88	0.51	1.51
Demark-Wahnefried-1	134	145	1.67	0.75	3.72
Faydaci	36	84	1	0.32	3.49
Thomas	103	224	1.49	1	2.21
Zeigler-Johnson	281	205	1.69	1.05	2.74
Vertex without Frontal vs. No
Giles	647	588	1.54	1.19	2
Cremers	435	894	1.19	0.94	1.52
Yassa	264	191	0.91	0.6	1.4
reference age=20
Yassa	281	388	2.01	1.07	3.78
Cremers	938	2160	0.91	0.73	1.14
reference age=30
Zeigler-Johnson	219	318	1.69	1.05	2.74
Thomas	98	203	1.88	1.12	3.16
Yassa	388	281	1.13	0.81	1.57
Wright	589	574	0.71	0.56	0.91
Demark-Wahnefried-1	99	106	1.48	0.71	3.09
reference age=40
Thomas	178	85	1.66	0.92	2.98
Yassa	388	281	0.96	0.72	1.28
Cremers	938	2160	0.83	0.71	0.98
Demark-Wahnefried-1	134	145	1.21	0.67	2.17
Age <60
study	or	ll	ul
Zeigler-Johnson	1.79	0.9	3.55
Wright	0.97	0.72	1.3
Giles	1.16	0.89	1.51
Age >60
Zeigler-Johnson	1.23	0.58	2.57
Wright	0.76	0.58	0.99
Giles	1.29	0.95	1.75
high stage
Zeigler-Johnson	1.93	0.94	3.95
Yassa	0.9	0.48	1.68	unadjust
Gleason<7
Zeigler-Johnson	1.82	1.07	3.1
Thomas	1.32	0.8	2.21
Giles	1.1	0.9	1.37
Gleason 7-10
Zeigler-Johnson	1.15	0.82	2.79
Thomas	2.76	1.48	5.38	unadjust
Yassa	1.1	0.76	1.61	unadjust
Giles	1.44	1.04	2.01	G=8-10
TGCT
2nd> vs. 1st stage	or	ll	ul
Petridou	0.4	0.2	0.9
Trabert	0.5	0.3	0.9
3rd-4th > vs. 1st stage
Petridou	0.6	0.2	1.4
Trabert	0.7	0.4	1.4
5th-7th > vs. 1st stage
Petridou	0.4	0.1	1.4
Trabert	0.5	0.2	1.7
Seminoma
Petridou	0.9	0.6	1.4
Trabert	0.66	0.35	1.25
Farzana	0.66	0.31	1.38
Moirano	0.57	0.36	0.92
Nonseminoma
Petridou	0.6	0.4	0.9
Trabert	0.43	0.23	0.79
Farzana	0.36	0.19	0.68
Moirano	0.87	0.51	1.48

## Sheet: PC-specific mortality
Raw data of association between AGA and PC-specific mortality
study	year	hr	ll	ul
zhou-3	2016	1.56	1.02	2.37
Sarre	2016	0.61	0.24	1.54
